# Supplementary material for: Phenolic Profiling and In-Vitro Bioactivities of Corn (Zea mays L.) Tassel Extracts by Combining Enzyme-Assisted Extraction
Source: Foods. 2022 Jul 20;11(14):2145. doi: 10.3390/foods11142145 (PMC9320485; doi:10.3390/foods11142145)
Supplement: Supplementary file 1 [file foods-11-02145-s001.zip]

Archive with 1 entries (1 files):
- foods-1792186-supplementary.pdf
